# Supplementary material for: EEG Complexity Analysis of Psychogenic Non-Epileptic and Epileptic Seizures Using Entropy and Machine Learning
Source: Entropy (Basel). 2025 Oct 7;27(10):1044. doi: 10.3390/e27101044 (PMC12564079; doi:10.3390/e27101044)
Supplement: Supplementary file 1 [file entropy-27-01044-s001.zip]

Archive with 1 entries (1 files):
- entropy-3837146-supplementary.pdf
